# Supplementary material for: Spatial single-cell omics: new insights into liver diseases
Source: Gut. 2025 Aug 5;75(6):e332105. doi: 10.1136/gutjnl-2024-332105 (PMC13217129; doi:10.1136/gutjnl-2024-332105)
Supplement: online supplemental file 1 [file gutjnl-75-6-s001.xlsx]

## Sheet: Sheet2
TableS1.Overview of spatial-omics analysis tools and their applications in liver research.
	Language	Spatial transcriptome	Multipled-imaging	Data preprocessing	Cell/nuclei segmentation	Clustering	Deconvolution annotation	Neighbour analysis	Cell–cell interaction/ colocalization	Trajectory	Published examples
Pipeline
Seurat	R	X		X		X	X				(2,10,86,89,93,96,107,108,118)
SPATA	R	X				X				X	(10)
Steinbock	R		X	X	X	X		X	X		(84)
Tools
DeepCell	Python	X	X		X						(84,133)
ilastik	GUI/Python		X		X						(88,92,131)
CellProfiler	GUI/Python		X		X			X			(88,92,122,131)
NicheNet	R	X							X		(86,96)
HistoCAT	GUI/MATLAB		X			X		X			(92)
FlowSOM	R		X			X					(92)
CellChat	R	X							X		(86)
CIBERSORTx	Docker	X					X				(96)
Spotlight	R	X					X				(93)
HALO	GUI	X			X			X			(85,86,94)
imcRtools	Python		X	X							(84)
